# Supplementary material for: A new species of Pheidole (Formicidae, Myrmicinae) from Dominican amber with a review of the fossil records for the genus
Source: Zookeys. 2019 Jul 24;866:117–25. doi: 10.3897/zookeys.866.35756 (PMC6669217; doi:10.3897/zookeys.866.35756)
Supplement: XML Treatment for Pheidole anticua [file zookeys.866.35756-treatment1.xml]

<!DOCTYPE tp:taxon-treatment
  PUBLIC "-//TaxonX//DTD Taxonomic Treatment Publishing DTD v0 20100105//EN" "tax-treatment-NSO.dtd">
<tp:taxon-treatment xmlns:tp="http://www.plazi.org/taxpub"><tp:treatment-meta><kwd-group><label>Taxon classification</label><kwd><named-content xmlns:xlink="http://www.w3.org/1999/xlink" content-type="kingdom">Animalia</named-content></kwd><kwd><named-content xmlns:xlink="http://www.w3.org/1999/xlink" content-type="order">Hymenoptera</named-content></kwd><kwd><named-content xmlns:xlink="http://www.w3.org/1999/xlink" content-type="family">Formicidae</named-content></kwd></kwd-group><mixed-citation publication-type="journal"><person-group><name><surname>Casadei-Ferreira</surname><given-names>Alexandre</given-names></name><name><surname>Chaul</surname><given-names>Julio C.M.</given-names></name><name><surname>Feitosa</surname><given-names>Rodrigo M.</given-names></name></person-group><article-title>A new species of <italic><tp:taxon-name><tp:taxon-name-part taxon-name-part-type="genus" reg="Pheidole">Pheidole</tp:taxon-name-part></tp:taxon-name></italic> (<tp:taxon-name><tp:taxon-name-part taxon-name-part-type="family">Formicidae</tp:taxon-name-part></tp:taxon-name>, <tp:taxon-name><tp:taxon-name-part taxon-name-part-type="subfamily">Myrmicinae</tp:taxon-name-part></tp:taxon-name>) from Dominican amber with a review of the fossil records for the genus</article-title><source>Zookeys</source><day>24</day><month>7</month><year>2019</year><volume>866</volume><fpage>117</fpage><lpage>125</lpage><pub-id pub-id-type="doi">10.3897/zookeys.866.35756</pub-id></mixed-citation></tp:treatment-meta><tp:nomenclature><label>†</label><tp:taxon-name>
            <object-id xmlns:xlink="http://www.w3.org/1999/xlink" content-type="arpha" xlink:type="simple">d2864f81-9abf-53ba-bf69-f9166f99ef29</object-id>
            <tp:taxon-name-part taxon-name-part-type="genus" reg="Pheidole">Pheidole</tp:taxon-name-part>
            <tp:taxon-name-part taxon-name-part-type="species" reg="anticua">anticua</tp:taxon-name-part>
            <object-id xmlns:xlink="http://www.w3.org/1999/xlink" content-type="zoobank" xlink:type="simple">http://zoobank.org/DB5554BA-36B6-4105-988E-DF1D2F284E93</object-id>
          </tp:taxon-name><tp:taxon-status xmlns:xlink="http://www.w3.org/1999/xlink" xlink:type="simple">sp. nov.</tp:taxon-status><xref ref-type="fig" rid="F1">Figures 1</xref><xref ref-type="fig" rid="F2">, 2</xref></tp:nomenclature><tp:treatment-sec sec-type="Holotype major worker" id="SECID0EIEAC"><title>Holotype major worker.</title><p>Dominican Republic, “La Toca” mine (ANTWEB1038178) [<abbrev xmlns:xlink="http://www.w3.org/1999/xlink" xlink:title="Padre Jesus Santiago Moure Entomological Collection of the Universidade Federal do Paraná, Curitiba, Brazil" id="ABBRID0EOEAC" xlink:type="simple">DZUP</abbrev>].</p></tp:treatment-sec><tp:treatment-sec sec-type="Holotype conditions" id="SECID0ESEAC"><title>Holotype conditions.</title><p>After treatment, the amber piece is now a 15 × 10 × 5 mm, roughly pyramidal structure, glued in a perspex card, and pinned. The specimen pre<!--PageBreak --><!--PageBreak -->sents discrete to moderate distortions in the antennae, mesosoma (especially in the propodeum), legs, waist and gaster. Additionally, head vertexal margin and gaster present abundant compression wrinkles. The inclusion also presents several bubbles, and a smalls internal fractures on the matrix close to the right lateral margin of head which hamper prefect visualization.</p></tp:treatment-sec><tp:treatment-sec sec-type="diagnosis" id="SECID0E2EAC"><title>Diagnosis.</title><p>Among the extant <italic><tp:taxon-name><tp:taxon-name-part taxon-name-part-type="genus" reg="Pheidole">Pheidole</tp:taxon-name-part></tp:taxon-name></italic> species, †<italic><tp:taxon-name><tp:taxon-name-part taxon-name-part-type="genus" reg="Pheidole">P.</tp:taxon-name-part><tp:taxon-name-part taxon-name-part-type="species" reg="anticua">anticua</tp:taxon-name-part></tp:taxon-name></italic> shares some features with members of the <italic><tp:taxon-name><tp:taxon-name-part taxon-name-part-type="genus" reg="Pheidole"/><tp:taxon-name-part taxon-name-part-type="species" reg="flavens">flavens</tp:taxon-name-part></tp:taxon-name></italic> group, which is characterized by small size, short antennal scape, thick antennal club, compact body, and vestigial or absent mesonotal convexity. Some of the extant and morphologically similar species are <italic><tp:taxon-name><tp:taxon-name-part taxon-name-part-type="genus" reg="Pheidole">Pheidole</tp:taxon-name-part><tp:taxon-name-part taxon-name-part-type="species" reg="arhuaca">arhuaca</tp:taxon-name-part></tp:taxon-name></italic> Forel, <!--PageBreak --><italic><tp:taxon-name><tp:taxon-name-part taxon-name-part-type="genus" reg="Pheidole">Pheidole</tp:taxon-name-part><tp:taxon-name-part taxon-name-part-type="species" reg="nitidicollis">nitidicollis</tp:taxon-name-part></tp:taxon-name></italic> Emery, <italic><tp:taxon-name><tp:taxon-name-part taxon-name-part-type="genus" reg="Pheidole">Pheidole</tp:taxon-name-part><tp:taxon-name-part taxon-name-part-type="species" reg="flavens">flavens</tp:taxon-name-part></tp:taxon-name></italic> Roger, <italic><tp:taxon-name><tp:taxon-name-part taxon-name-part-type="genus" reg="Pheidole">Pheidole</tp:taxon-name-part><tp:taxon-name-part taxon-name-part-type="species" reg="jamaicensis">jamaicensis</tp:taxon-name-part></tp:taxon-name></italic> Wheeler, W.M., <italic><tp:taxon-name><tp:taxon-name-part taxon-name-part-type="genus" reg="Pheidole">Pheidole</tp:taxon-name-part><tp:taxon-name-part taxon-name-part-type="species" reg="schmalzi">schmalzi</tp:taxon-name-part></tp:taxon-name></italic> Emery, and <italic><tp:taxon-name><tp:taxon-name-part taxon-name-part-type="genus" reg="Pheidole">Pheidole</tp:taxon-name-part><tp:taxon-name-part taxon-name-part-type="species" reg="tambopatae">tambopatae</tp:taxon-name-part></tp:taxon-name></italic> Wilson. However, all these species, except for <italic><tp:taxon-name><tp:taxon-name-part taxon-name-part-type="genus" reg="Pheidole">P.</tp:taxon-name-part><tp:taxon-name-part taxon-name-part-type="species" reg="jamaicensis">jamaicensis</tp:taxon-name-part></tp:taxon-name></italic>, present shorter scapes when compared to †<italic><tp:taxon-name><tp:taxon-name-part taxon-name-part-type="genus" reg="Pheidole">P.</tp:taxon-name-part><tp:taxon-name-part taxon-name-part-type="species" reg="anticua">anticua</tp:taxon-name-part></tp:taxon-name></italic>. Additionally, unlike <italic><tp:taxon-name><tp:taxon-name-part taxon-name-part-type="genus" reg="Pheidole">P.</tp:taxon-name-part><tp:taxon-name-part taxon-name-part-type="species" reg="flavens">flavens</tp:taxon-name-part></tp:taxon-name></italic>, †<italic><tp:taxon-name><tp:taxon-name-part taxon-name-part-type="genus" reg="Pheidole">P.</tp:taxon-name-part><tp:taxon-name-part taxon-name-part-type="species" reg="anticua">anticua</tp:taxon-name-part></tp:taxon-name></italic> has a projecting and slightly angulate humerus (like <italic>P. <tp:taxon-name><tp:taxon-name-part taxon-name-part-type="genus" reg="Pheidole"/><tp:taxon-name-part taxon-name-part-type="species" reg="arhuaca">arhuaca</tp:taxon-name-part></tp:taxon-name>, P. <tp:taxon-name><tp:taxon-name-part taxon-name-part-type="genus" reg="Pheidole"/><tp:taxon-name-part taxon-name-part-type="species" reg="nitidicollis">nitidicollis</tp:taxon-name-part></tp:taxon-name>, <tp:taxon-name><tp:taxon-name-part taxon-name-part-type="genus" reg="Pheidole">P.</tp:taxon-name-part><tp:taxon-name-part taxon-name-part-type="species" reg="jamaicensis">jamaicensis</tp:taxon-name-part></tp:taxon-name>, P. <tp:taxon-name><tp:taxon-name-part taxon-name-part-type="genus" reg="Pheidole"/><tp:taxon-name-part taxon-name-part-type="species" reg="schmalzi">schmalzi</tp:taxon-name-part></tp:taxon-name></italic>, and <italic><tp:taxon-name><tp:taxon-name-part taxon-name-part-type="genus" reg="Pheidole">P.</tp:taxon-name-part><tp:taxon-name-part taxon-name-part-type="species" reg="tambopatae">tambopatae</tp:taxon-name-part></tp:taxon-name></italic>). Compared with the other five species, †<italic><tp:taxon-name><tp:taxon-name-part taxon-name-part-type="genus" reg="Pheidole">P.</tp:taxon-name-part><tp:taxon-name-part taxon-name-part-type="species" reg="anticua">anticua</tp:taxon-name-part></tp:taxon-name></italic> has different mesosomal sculpture, with a smooth and shiny pronotum but sculptured mesonotum. †<italic><tp:taxon-name><tp:taxon-name-part taxon-name-part-type="genus" reg="Pheidole">P.</tp:taxon-name-part><tp:taxon-name-part taxon-name-part-type="species" reg="anticua">anticua</tp:taxon-name-part></tp:taxon-name></italic> cannot be assigned as the major worker of †<italic><tp:taxon-name><tp:taxon-name-part taxon-name-part-type="genus" reg="Pheidole">P.</tp:taxon-name-part><tp:taxon-name-part taxon-name-part-type="species" reg="primigenia">primigenia</tp:taxon-name-part></tp:taxon-name></italic> and †<italic><tp:taxon-name><tp:taxon-name-part taxon-name-part-type="genus" reg="Pheidole">P.</tp:taxon-name-part><tp:taxon-name-part taxon-name-part-type="species" reg="tethepa">tethepa</tp:taxon-name-part></tp:taxon-name></italic> due to the absence of humeral spines and the comparatively small body size (considering the average size proportion between <italic><tp:taxon-name><tp:taxon-name-part taxon-name-part-type="genus" reg="Pheidole">Pheidole</tp:taxon-name-part></tp:taxon-name></italic> minor and major workers).</p></tp:treatment-sec><tp:treatment-sec sec-type="description" id="SECID0ERMAC"><title>Measurements</title><p>(holotype): HL 0.75, HW 0.71, SL 0.5, EL 0.11, ML 0.63, PSL 0.12, PTW 0.06, PPW 0.15, CI 95, SI 70.</p></tp:treatment-sec><tp:treatment-sec sec-type="description" id="SECID0EWMAC"><title>Description.</title><p>Lateral margins of head, in full face view, slightly convex; with abundant hairs extending laterally. Dorsum of mandible with basal area costate and the remaining surface smooth and shiny. Hypostomal margin straight; with median process vestigial and broad, submedian processes conspicuous, narrow and straight, distant from outer processes. Clypeus, in frontal view, with anterior notch; surface uniformly smooth and shiny. Scape length not surpassing the mid-height between the eyes and the fronto-vertexal lobes; with decumbent to erect hairs. Malar area, in full-face view, with some curved costae near antennal fossae, gradually becoming longitudinal near lateral margins of head. Frons, in full-face view, uniformly costate longitudinally. Antennal scrobe, in full-face view, shallow, internally costate longitudinally, not delimited posteriorly by a curved costulae. Vertexal margin deep, with narrow and strongly convex lobe; surface smooth and shiny.</p><fig id="F1" position="float" orientation="portrait"><object-id xmlns:xlink="http://www.w3.org/1999/xlink" content-type="doi" xlink:type="simple">10.3897/zookeys.866.35756.figure1</object-id><object-id xmlns:xlink="http://www.w3.org/1999/xlink" content-type="arpha" xlink:type="simple">ab886111-6b93-54ce-973d-4d0ca5fff237</object-id><label>Figure 1.</label><caption><p>†<italic><tp:taxon-name><tp:taxon-name-part taxon-name-part-type="genus" reg="Pheidole">Pheidole</tp:taxon-name-part><tp:taxon-name-part taxon-name-part-type="species" reg="anticua">anticua</tp:taxon-name-part></tp:taxon-name></italic> sp. nov. <bold>A</bold> Lateral view <bold>B</bold> dorsal view <bold>C</bold> full face view and <bold>D</bold> hypostomal margin. Scale bars: 0.2 mm.</p></caption><graphic xmlns:xlink="http://www.w3.org/1999/xlink" xlink:href="zookeys-866-117-g001.jpg" position="float" orientation="portrait" xlink:type="simple" id="oo_320438.jpg"><uri content-type="original_file" xlink:type="simple">https://binary.pensoft.net/fig/320438</uri></graphic></fig><fig id="F2" position="float" orientation="portrait"><object-id xmlns:xlink="http://www.w3.org/1999/xlink" content-type="doi" xlink:type="simple">10.3897/zookeys.866.35756.figure2</object-id><object-id xmlns:xlink="http://www.w3.org/1999/xlink" content-type="arpha" xlink:type="simple">a25f7de4-15f1-5a4c-9361-070a47ad2cc9</object-id><label>Figure 2.</label><caption><p>Illustrations of †<italic><tp:taxon-name><tp:taxon-name-part taxon-name-part-type="genus" reg="Pheidole">Pheidole</tp:taxon-name-part><tp:taxon-name-part taxon-name-part-type="species" reg="anticua">anticua</tp:taxon-name-part></tp:taxon-name></italic> sp. nov. <bold>A</bold> Lateral view <bold>B</bold> full face view <bold>C</bold> dorsal view and <bold>D</bold> hypostomal margin. Scale bars: 0.2 mm.</p></caption><graphic xmlns:xlink="http://www.w3.org/1999/xlink" xlink:href="zookeys-866-117-g002.jpg" position="float" orientation="portrait" xlink:type="simple" id="oo_320439.jpg"><uri content-type="original_file" xlink:type="simple">https://binary.pensoft.net/fig/320439</uri></graphic></fig><p>Humerus, in dorsal-oblique view, projected and slightly angulate; with flexuous hair as long as the adjacent ones. Pronotal profile flat; surface completely smooth and shiny; with abundant long, flexuous and dark hairs. Mesonotum, in lateral view, projected and angulate, abruptly inclined posteriorly; with surface areolate. Katepisternum surface areolate. Propodeum, in lateral view, with long, narrow inclined projections; surface entirely areolate.</p><p>Petiolar peduncle, in lateral view, with dorsal margin gradually ascending posteriorly, so that the anterior margin of the node is inconspicuous. Petiolar node, in frontal view, with dorsal margin bilobed; with abundant, long and flexuous hairs, two of which are comparatively longer than the adjacent ones. Postpetiole, in dorsal view, with lateral margins rounded, surface smooth and shiny; with abundant, long and flexuous hairs. First gastral tergum uniformly smooth and shiny; dorsally with flexuous erect to decumbent hairs, less than 1.5× the eye length.</p></tp:treatment-sec><tp:treatment-sec sec-type="etymology" id="SECID0E4OAC"><title>Etymology.</title><p>From Latin <italic>anticua</italic> meaning old.</p></tp:treatment-sec></tp:taxon-treatment>
